# Supplementary material for: Development and Validation of a Game-Based Assessment for Complex Problem Solving
Source: J Intell. 2025 Jan 14;13(1):9. doi: 10.3390/jintelligence13010009 (PMC11765979; doi:10.3390/jintelligence13010009)
Supplement: Supplementary file 1 [file jintelligence-13-00009-s001.zip]

Archive with 1 entries (1 files):
- jintelligence-3351344-supplementary.pdf
